# Supplementary material for: Data on the diversity of lactic acid bacteria isolated from raw and fermented camel milk
Source: Data Brief. 2020 Jul 3;31:105956. doi: 10.1016/j.dib.2020.105956 (PMC7352067; doi:10.1016/j.dib.2020.105956)
Supplement: Supplementary file 1 [file mmc1.xml]

<?xml version="1.0" encoding="utf-8" standalone="no"?>
<data>
  <datasets>
    <author>sarainur@rambler.ru;sarainur@mail.ru</author>
    <type>1</type>
    <dataset>
      <name>The sequences of the fragments of the 16S r RNA gene of LAB, isolated from raw and fermented camel milk </name>
      <caption />
      <description>The sequences of the fragments of the 16S r RNA gene of LAB, isolated from raw and fermented camel milk are deposited in the NCBI database, under accession numbers MT598199.1, MT598200.1, MT598201.1, MT598202.1, MT598203.1, MT598204.1, MT598205.1, MT598206.1, MT598207.1, MT598208.1, MT598209.1, MT598210.1, MT598211.1, MT598212.1, MT598213.1, MT598214.1, MT598215.1.</description>
      <filetype>
        <name />
      </filetype>
      <filesize />
      <source>0</source>
      <sourcename>Original Data</sourcename>
      <access>
        <type>1</type>
        <name>Data available in data repository</name>
        <reponame>NCBI</reponame>
        <PersistentId />
        <deeplinkurl>https://www.ncbi.nlm.nih.gov/nuccore/</deeplinkurl>
      </access>
    </dataset>
  </datasets>
</data>
